# Supplementary material for: Collisions of Two-Phase Liquid Droplets in a Heated Gas Medium
Source: Entropy (Basel). 2021 Nov 8;23(11):1476. doi: 10.3390/e23111476 (PMC8619499; doi:10.3390/e23111476)
Supplement: Supplementary file 1 [file entropy-23-01476-s001.zip]

Archive with 5 entries (4 files):
- entropy-1444652-supplementary/Supplementary A-D/
- entropy-1444652-supplementary/Supplementary A-D/Video S(A). Water droplet (left and right) with 0% of vapor.avi
- entropy-1444652-supplementary/Supplementary A-D/Video S(B). Water droplet (left) and two-phase droplet with 30% of vapor (right).avi
- entropy-1444652-supplementary/Supplementary A-D/Video S(C). Water droplet (left) and two-phase droplet with 60% of vapor (right).avi
- entropy-1444652-supplementary/Supplementary A-D/Video S(D). Water droplet (left) and two-phase droplet with 93% of vapor (right).avi
